# Supplementary material for: Systematic Characterization and Analysis of the Freeze–Thaw Tolerance Gene Set in the Budding Yeast, Saccharomyces cerevisiae
Source: Int J Mol Sci. 2025 Feb 27;26(5):2149. doi: 10.3390/ijms26052149 (PMC11900043; doi:10.3390/ijms26052149)
Supplement: Supplementary file 1 [file ijms-26-02149-s001.zip]

Archive with 1 entries (1 files):
- ijms-3488064-supplementary.pdf
